# Supplementary material for: Pharmacokinetics and Safety of Lurbinectedin Administrated with Itraconazole in Cancer Patients: A Drug–Drug Interaction Study
Source: Mar Drugs. 2024 Apr 16;22(4):178. doi: 10.3390/md22040178 (PMC11050816; doi:10.3390/md22040178)
Supplement: Supplementary file 1 [file marinedrugs-22-00178-s001.zip]

Archive with 1 entries (1 files):
- marinedrugs-2941781-supplementary.pdf
